# Supplementary material for: Exploring the Biomaterial-Induced Secretome: Physical Bone Substitute Characteristics Influence the Cytokine Expression of Macrophages
Source: Int J Mol Sci. 2021 Apr 24;22(9):4442. doi: 10.3390/ijms22094442 (PMC8123010; doi:10.3390/ijms22094442)
Supplement: Supplementary file 1 [file ijms-22-04442-s001.zip]

Archive with 1 entries (1 files):
- ijms-1161058-supplementary.pdf
